# Supplementary material for: Role of the Transcriptional Repressor Zinc Finger with KRAB and SCAN Domains 3 (ZKSCAN3) in Retinal Pigment Epithelial Cells
Source: Cells. 2021 Sep 22;10(10):2504. doi: 10.3390/cells10102504 (PMC8534123; doi:10.3390/cells10102504)
Supplement: Supplementary file 1 [file cells-10-02504-s001.zip]

Archive with 1 entries (1 files):
- cells-1349073-supplementary.pdf
